# Supplementary material for: Prevalence and Antimicrobial Resistance of Typhoid Fever in Ghana: A Systematic Review and Meta-Analysis
Source: Diseases. 2025 Apr 14;13(4):113. doi: 10.3390/diseases13040113 (PMC12025557; doi:10.3390/diseases13040113)
Supplement: Supplementary file 1 [file diseases-13-00113-s001.zip]

Archive with 3 entries (2 files):
- diseases-3311065-supple/
- diseases-3311065-supple/Supplemental_ Figure 1.docx
- diseases-3311065-supple/Supplemental_Table 1.docx
